# Supplementary material for: Cardiovascular Events Among Women with Premature Ovarian Insufficiency: A Systematic Review and Meta-Analysis
Source: Rev Cardiovasc Med. 2023 Jul 4;24(7):193. doi: 10.31083/j.rcm2407193 (PMC11266470; doi:10.31083/j.rcm2407193)
Supplement: Supplementary file 1 [file 2153-8174-24-7-193-s1.zip]

Archive with 2 entries (2 files):
- PRISMA_2020_checklist.docx
- Supplementary Material.docx
